# Supplementary material for: The Effect of Nattokinase-Monascus Supplements on Dyslipidemia: A Four-Month Randomized, Double-Blind, Placebo-Controlled Clinical Trial
Source: Nutrients. 2023 Sep 30;15(19):4239. doi: 10.3390/nu15194239 (PMC10574353; doi:10.3390/nu15194239)
Supplement: Supplementary file 1 [file nutrients-15-04239-s001.zip]

Archive with 1 entries (1 files):
- nutrients-2581191-supplementary.pdf
